# Supplementary material for: An Open Resource for Non-human Primate Imaging
Source: Neuron. 2018 Oct 10;100(1):61–74.e2. doi: 10.1016/j.neuron.2018.08.039 (PMC6231397; doi:10.1016/j.neuron.2018.08.039)
Supplement: Table S1. T1 Structural MRI Sequence Information, Related to Table 2 — FA, flip angle; TI, inversion time; TE, echo time; ES, echo spacing; BW, bandwidth per pixel; TR, repetition time; PA, parallel acquisition; PF, partial Fourier (half scan); SO, slice orientation; PE, phase encoding direction; RO, read out direction; SL, slice direction. Reconstructed resolution (RR; mm) and image dimensions (RID; px) refer to the images after they have been reconstructed from the k-space data, the matrix size, and resolution used for the acquisition may differ. For these categories, RO, read out direction; PE, phase encoding direction, and SL, slice direction. TA, acquisition time. [file mmc1.xlsx]

## Sheet: Table S1
Site	FA (°)	TI (ms)	TE(ms)	ES (ms)	BW(Hz /Px)	TR (ms)	Sequence	PA	PF	SO	PE	RR-RO (mm)	RR-PE (mm)	RR-SL (mm)	RID-RO (px)	RID-PE (px)	RID-SL (px)	TA (m:s)
AMU 1	8	1000	2.04		590	2900	MPRAGE					0.8	0.8	0.8	192	192	192
AMU 2	8	1100	3.85		210	2900	MPRAGE			S		0.8	0.8	0.8	192	192	144
ECNU (C)	7, 9		2.69-3.71			2200
ECNU (K)	15/9	900	3.38/3.53			2200					RL	1	0.8	0.8	110	256	256	10:44:00
Institute of Neuroscience (IoN)	9	1100	3.12			2500	MPRAGE					0.5	0.5	0.5			144
Institut des Sciences Cognitives Marc Jeannerod (1.5T)							MPRAGE
Institut des Sciences Cognitives Marc Jeannerod (3T)	8	1100	3.62			3000
Lyon Neuroscience Research Center (1.5T)	15	1100	2.89	8.8	180	2160	MPRAGE	n/a	n/a	S	IS	0.6	0.6	0.6	256	256 210 210	176	13:49:00
Lyon Neuroscience Research Center (3T)	8	1100	3.62	8.5	250	3000	MPRAGE	n/a	n/a	T	PA	0.5	0.5	0.5	256 320 320	210	210	10:30:00
McGill University	1) 4 2) 5	1) 700 2) 2500	3.65	7.4	240	5000	MP2RAGE	GRAPPA	Off	T	AP	0.6	0.6	0.6	176	376	402	12:27:00
Mount Sinai- Philips	8	1100	6.93			1500				S		0.5	0.5	0.5	256	256	200
Mount Sinai- Siemens	7	800	3.02			2700				T		0.5	0.5	0.5	320	320	176
NKI	8	1200	3.87			2500
NIMH (L)	12	960	4.5	12.8	200	3431	MDEFT			S	HF	0.5	0.5	1.5	192	96	48	05:36:00
NIMH (K)	2018-11-14	960	4.4	13	144-191	2609-2728	MDEFT			T, C	LR	0.5	0.5	0.5	112-191	138-174	115-177	35:00-48:55
Netherlands Institute for Neuroscience (NIN)	8	900	6		113	13000	3D-FFE,multishot TFE (150 TFE shots)	OFF		T	AP	0.6	0.6	0.6	224	224	100	08:42:00
NeuroSpin	9	900	3.18		130	2200	MPRAGE					0.8	0.8	0.8
Newcastle 1	30	800	6			2079	MDEFT	YES		T		0.5	0.5	2	192	256	28
Newcastle 2	30	750	3.75			2000	MDEFT	YES		T		0.6	0.6	0.62	176	176	96
Newcastle 3	30	800	5.64			1855	MDEFT	YES		T		0.5	0.5	1.5	256	256	32
OHSU	8	900	3.33	10.2	130	2600	Siemenstfi	GRAPPA	2018-07-08	S	AP	0.5	0.5	0.5	320	320	176	10.23
Princeton	9	850	2.32	6.8	250	2700	Siemenstfl	OFF	OFF	S	HF	0.5	0.5	0.5	256	256	240	1 day, 10:34:00
Rockefeller	8	1100	2.95	7.3	190	2300	Siemenstfl	GRAPPA	OFF	T	RL	0.5	0.5	0.5	256	256	240	22:38:00
SBRI (1.5T)	15	1100	2.89 (n = 29) 3.62 (n = 12)	8.8	180 (n = 29) 260 (n = 12)	2160	MPRAGE	n/a	2018-06-08	C (n = 3) S (n = 38)	IS (n = 38)	0.6	0.6	1.2 (n = 1) 1 (n = 2) 0.6 (n = 38)	256	256	160 (n = 3) 176 (n = 26) 208 (n = 12)	41:28 (n = 1) 34:33 (n = 3) 13:49 (n = 37)
SBRI (3T)	8	1100	3.62	8.5	250	3000	MPRAGE	n/a	n/a	TRA	PA	0.5	0.5	0.5	320	210	210	10:30:00
UC Davis	7	1100	3.65			2500				S		0.3	0.3	0.3	512	512	480
Univ of Oxford	8	1100	4.01			2500	MPRAGE
Univ of Minnesota (UMN)	5	1500	3.58	8.6	178	3000	tfl3d1	OFF	2018-06-08	C	IS	0.47	0.47	0.5	260	320	256	22:38:00
Univ of Western Ontario (UWO)	4	800/2700	3.88	9.4	150	6500	MPRAGE			T	RL	0.5	0.5	0.5	256	200	128	12:03:00
