# Supplementary material for: An Open Resource for Non-human Primate Imaging
Source: Neuron. 2018 Oct 10;100(1):61–74.e2. doi: 10.1016/j.neuron.2018.08.039 (PMC6231397; doi:10.1016/j.neuron.2018.08.039)
Supplement: Table S2. T2 Structural MRI Sequence Information, Related to Table 2 — TE, echo time; TR, repetition time; PE, phase encoding; RO, read out direction; Reconstructed resolution (RR; mm) and image dimensions refer to the images after they have been reconstructed from the k-space data, the matrix size, and resolution used for the acquisition may differ. For these categories, RO, read out direction; PE, phase encoding direction, and SL, slice direction. [file mmc2.xlsx]

## Sheet: Table S2
	TE(ms)	TR (ms)	RR-RO (mm)	RR-PE (mm)	RR-SL (mm)
AMU1	386	5000	0.8	0.8	0.8
AMU 2	561	3200	0.8	0.8	0.8
AMU 3	305	3000	0.8	0.8	0.8
Lyon Neuroscience Research Center	366 (TEeff=102)	4340	0.5	0.5	0.5
McGill University	320	3200	0.6	0.6	0.6
Mount Sinai (P)	366	2500	0.5	0.5	0.5
Mount Sinai (S)	549	3200	0.5	0.5	0.5
NIMH (L)	8	650	1.5	0.5	0.5
Netherlands Institute for Neuroscience (NIN)	80	4477	0.6	0.6	0.6
Newcastle	14.332	12296	0.6	0.6	0.6
OHSU	407	3200	0.5	0.5	0.5
Princeton	398	3500	0.5	0.5	0.5
SBRI	366 (TEeff=102)	3000	0.5	0.5	0.5
UC Davis	307	3000	0.3	0.3	0.3
University of Minnesota (UMN)	211	2700	0.47	0.47	0.5
Univ of Western Ontario (UWO)	80	7500	0.4	0.4	1.1
