# Supplementary material for: An Open Resource for Non-human Primate Imaging
Source: Neuron. 2018 Oct 10;100(1):61–74.e2. doi: 10.1016/j.neuron.2018.08.039 (PMC6231397; doi:10.1016/j.neuron.2018.08.039)
Supplement: Table S3. Functional MRI Sequence Information, Related to Table 2 — FA, flip angle; TE, echo time; TR, repetition time; BW, bandwidth per pixel; ES, echo spacing; PA, parallel acquisition; PF, partial Fourier (half scan); PE, phase encoding direction; FS, fat suppression; SO, slice orientation; SA, slice acquisition order; Gap, gap between slices; RO, read out direction; Nacq, number of volumes collected; Ndisc, number of initial volumes discarded by the scanner; TA, acquisition time. Reconstructed resolution (RR; mm) and image matrix (RIM; px) refer to the images after they have been reconstructed from the k-space data, the matrix size, and resolution used for the acquisition may differ. For these categories, RO, read out direction; PE, phase encoding direction, and SL, slice direction. [file mmc3.xlsx]

## Sheet: Table S3
	FA (°)	TE (ms)	TR (ms)	BW (Hz/Px)	ES (ms)	Multi-band Accel. Factor	Sequence	PA	PF	PE	FS	SO	SA	Gap (%)	RR-RO (mm)	RR-PH (mm)	RR-SL (mm)	RIM-RO (px)	RIM-PH (px)	RIM-SL (px)	Nacq	Ndisc	TA (m:s)
ECNU (K)	70	44	3000	2205						RL		C	interleaved		1.9	1.9	1.8	84	84	30			08:06:00
Caltech	90	16	2000			2	T2*-weighted gradient-echo EPI sequence	Yes					interleaved		1	1	1	96	96	54
Institute of Neuroscience (IoN)	77	29	2000				Gradient-echo EPI						interleaved		1.5	1.5	2.5	64	64	32
Institut des Sciences Cognitives Marc Jeannerod (rest)		27	2080
Institut des Sciences Cognitives Marc Jeannerod (task)	90	27	2080	1562	0.76								interleaved
Lyon Neuroscience Research Center	90	27	2000	1815	0.64	n/a	GRE-EPI	n/a	n/a	IS	Yes	COR	interleaved	0	2	2	3	64	64	29	400	0	13:20:00
Mount Sinai (P)		19	2600			n/a	3D-EPI	Yes	2018-06-08	FH		T	interleaved		1.5	1.5	1.5	96	96	40	988
NKI	45	16.6	2000
NIMH (P)	80	12	2400	2100			Gradient Echo EPI					S			1.5	1.5	1.5	64	32	40	150/250
NIMH (M)	75-80	12.8 / 20	3000	2093			Gradient Echo EPI					S,C			1.5	1.5	1.5	42 / 58	41	58 / 42	200/300
Netherlands Institute for Neuroscience (NIN)	77.2	20	2500	1113			GE-EPI (MS-FFE)	SENSE (2x in AP direction)		AP	Yes	T	interleaved		1.25	1.25	1.25	68	70	44	230	2	09:45:00
NeuroSpin	80	20	2400/ 1250			1/ 2	GE-EPI						interleaved		1.5/ 1.25	1.5/ 1.25	1.5/ 1.25
Newcastle	90	17	2600	3409	0.58		GE-EPI	Yes				S			1.2	1.2	1,2	88	88	48	250
OHSU	90	25	2070	1562	0.76		ep2d_bold_XD		2018-06-08	AP	Yes	T	interleaved		1.5	1.5	1.5	64	64	32	864		29.8
Rockefeller	80	16	2000	1860	0.63		ep2d_bold	GRAPPA	2018-07-08	RL	No	T	interleaved		1	1	1	96	96	54	300
SBRI	75	30	1700	2015	0.63	n/a	GE-EPI	n/a	n/a	PA	Yes	TRA	descending	0	1.7	1.7	1.7	60	80	25	420	0	11:57:00
UC Davis		24	1600									T	interleaved		1.4	1.4	1.4			36
Univ of Oxford	90	19	2000												2	2	2	64	64	36
Univ of Minnesota (UMN)	50	18.8	1000	1554	0.77	2	epfid2d1_88	Yes	2018-06-08	FH or HF	No	T	interleaved	0	1.2	1.2	1.2	134	50	88			13.31
Univ of Western Ontario (UWO)	90	18	1000	1860	0.65			GRAPPA	2018-06-08	FH	Yes	T	interleaved		1	1	1.1	96	96	42			10:27:00
