# Supplementary material for: An Open Resource for Non-human Primate Imaging
Source: Neuron. 2018 Oct 10;100(1):61–74.e2. doi: 10.1016/j.neuron.2018.08.039 (PMC6231397; doi:10.1016/j.neuron.2018.08.039)
Supplement: Table S4. Diffusion MRI Sequence Information, Related to Table 2 — FA, flip angle; TE, echo time; TR, repetition time [file mmc4.xlsx]

## Sheet: Table S4
	FA (°)	TE (ms)	TR (ms)	Note
AMU	78	87.6	7520	64 b1000, 6 b300, 5 b0
ECNU (K)	90	113	4600	100 b1000, 5 b0
Mount Sinai (P)		117	11000	120 b1000, 1 b0
Mount Sinai (S)	7	95	5000	26 b1005, 5 b1010, 21 b995, 9 b990, 15 b10
Princeton	9	83	7200	50 b2500, 25 b1250, 2 b0
UC Davis		115	6400	b800, b1600
Univ of Minnesota (UWO)	50	18.8	1000	8 b10, 24 b1490, 25 b1495,23 b1500, 22 b1505, 25 b1510, 5 b1515
